# Supplementary material for: Anti-Leptospira Seroprevalence and Associated Risk Factors among Forestry Workers in Lower Saxony, North-West Germany
Source: Microorganisms. 2024 Jun 21;12(7):1262. doi: 10.3390/microorganisms12071262 (PMC11279034; doi:10.3390/microorganisms12071262)
Supplement: Supplementary file 1 [file microorganisms-12-01262-s001.zip]

Archive with 1 entries (1 files):
- microorganisms-3062232-supplementary.pdf
